# Supplementary material for: Histological Characteristics and Management of Hepatitis on Immune Checkpoint Inhibitors: A Retrospective Descriptive Study
Source: J Clin Med. 2023 May 29;12(11):3751. doi: 10.3390/jcm12113751 (PMC10253512; doi:10.3390/jcm12113751)
Supplement: Supplementary file 1 [file jcm-12-03751-s001.zip]

Archive with 1 entries (1 files):
- jcm-2377416-supplementary.pdf
